# Supplementary material for: Does Diglossia Impact Brain Structure? Data from Swiss German Early Diglossic Speakers
Source: Brain Sci. 2024 Mar 23;14(4):304. doi: 10.3390/brainsci14040304 (PMC11048535; doi:10.3390/brainsci14040304)
Supplement: Supplementary file 1 [file brainsci-14-00304-s001.zip]

Archive with 1 entries (1 files):
- brainsci-2862389-supplementary.pdf
